# Supplementary material for: Predictors of Life Satisfaction in New Zealand: Analysis of a National Dataset
Source: Int J Environ Res Public Health. 2022 May 5;19(9):5612. doi: 10.3390/ijerph19095612 (PMC9103190; doi:10.3390/ijerph19095612)
Supplement: Supplementary file 1 [file ijerph-19-05612-s001.zip]

Archive with 1 entries (1 files):
- ijerph-1647187-supplementary.pdf
